# Supplementary material for: Exhaled Breath Analysis Using Electronic Nose in Cystic Fibrosis and Primary Ciliary Dyskinesia Patients with Chronic Pulmonary Infections
Source: PLoS One. 2014 Dec 26;9(12):e115584. doi: 10.1371/journal.pone.0115584 (PMC4277311; doi:10.1371/journal.pone.0115584)
Supplement: S1_Data — Minimal data set. (XLSX) [file pone.0115584.s001.xlsx]

## Sheet: eNosedata i excel
S1	S2	S3	S4	S5	S6	S7	S8	S9	S10	S11	S12	S13	S14	S15	S16	S17	S18	S19	S20	S21	S22	S23	S24	S25	S26	S27	S28	S29	S30	S31	S32	Group	Infectionstatus
0.0078806	0.0052639	0.0068071	0.0044529	0.0400571	0.0328765	0.0018847	0.0075123	0.0082612	0.0041946	0.0041948	0.0027566	0.0019007	0.0014818	0.0046195	0.0030285	0.0047127	0.0082379	0.0017516	0.0137974	0.0018191	0.0029625	0.0254262	0.0011339	0.0024707	0.0130168	0.0014845	0.0138157	0.0082406	0.0032925	0.0522642	0.0017471	CF	BM
0.0081436	0.0052761	0.0072547	0.0042673	0.0364627	0.0293923	0.0018654	0.0062887	0.0083103	0.0040309	0.0040678	0.0028948	0.0018558	0.0013105	0.0047497	0.0029697	0.0044442	0.0080638	0.0019563	0.0128456	0.0018337	0.0028977	0.0216495	0.0009367	0.0025862	0.011638	0.0018369	0.0129395	0.0080735	0.0032608	0.0354981	0.0018968	CF	PA
0.0085244	0.0051785	0.0070338	0.0037458	0.0298874	0.0259149	0.0017356	0.0055793	0.0078433	0.0034678	0.0041327	0.0026156	0.0017515	0.001326	0.0042015	0.0026412	0.0039291	0.0071884	0.0018857	0.0110276	0.0017029	0.002609	0.0192757	0.0008943	0.0024133	0.010494	0.0017681	0.0113461	0.0077381	0.0029282	0.0323794	0.0018636	CF	BM
0.0094432	0.0059225	0.0079585	0.0045933	0.0426017	0.0359393	0.0019968	0.0072626	0.0093098	0.0042835	0.0047037	0.0030146	0.001969	0.0014521	0.0051233	0.0031537	0.0047611	0.0088226	0.0021657	0.0149809	0.0019562	0.0030442	0.0254713	0.000953	0.0027679	0.0132964	0.0018622	0.0142186	0.0092168	0.0035319	0.0493199	0.002006	CF	non-inf
0.0102972	0.0063688	0.0084905	0.0051338	0.0423797	0.034583	0.0021808	0.0072734	0.0096168	0.0044716	0.0049225	0.0032497	0.0021366	0.001562	0.0053394	0.0033005	0.0050155	0.0091827	0.0022982	0.0147982	0.0021542	0.0032641	0.0255981	0.0011242	0.0029673	0.0136613	0.0020934	0.0146754	0.0096516	0.0036623	0.047404	0.0022635	PCD	non-inf
0.0084135	0.0054096	0.0070522	0.0041342	0.0358181	0.0277115	0.0018359	0.0061524	0.0082047	0.0038148	0.0041409	0.0028296	0.0018412	0.00131	0.0045386	0.002865	0.0043567	0.0078413	0.001954	0.0126857	0.0018228	0.0027444	0.0212621	0.0009454	0.0025193	0.0117714	0.0016988	0.0124479	0.0081447	0.0031789	0.0367346	0.0018546	CF	BM
0.0094395	0.0059272	0.0082297	0.0047502	0.0431892	0.0357208	0.0020923	0.0072845	0.0094991	0.0043871	0.0047897	0.0032302	0.0021005	0.0014833	0.0052671	0.0032554	0.0050229	0.0090826	0.0021594	0.0151527	0.0020642	0.0031793	0.0261184	0.0011565	0.002847	0.0137011	0.001924	0.014628	0.0093517	0.0036421	0.0495401	0.0020446	CF	non-inf
0.0093531	0.0058823	0.0079001	0.0044665	0.0411502	0.0318781	0.0019969	0.0069824	0.0091024	0.0042311	0.0045357	0.0030443	0.0019826	0.0015777	0.0050179	0.0031822	0.0048287	0.0087118	0.002091	0.0143528	0.0019743	0.003038	0.024999	0.0010188	0.0027372	0.0135634	0.0018417	0.0139278	0.0090264	0.0035673	0.050775	0.0020225	CF	non-inf
0.0095481	0.0061631	0.0078698	0.0050162	0.0419895	0.0310926	0.0020876	0.0070052	0.0093434	0.0043187	0.004631	0.0032123	0.0020692	0.001524	0.0052257	0.0032817	0.0049572	0.0088764	0.0022155	0.014528	0.0020431	0.0031233	0.0249114	0.0010246	0.002882	0.0131214	0.0019824	0.0142514	0.0091983	0.0036297	0.0457761	0.0021439	CF	non-inf
0.0090025	0.0057971	0.0077128	0.0045447	0.0404107	0.0311252	0.0020637	0.0067667	0.0088404	0.0042859	0.0044048	0.0031336	0.0020164	0.0014876	0.0050116	0.0032673	0.0048029	0.0087038	0.0021104	0.0139868	0.0019943	0.0030699	0.0241013	0.0010303	0.0027893	0.0127287	0.0018796	0.0139157	0.0088292	0.0036038	0.0430562	0.0020335	CF	non-inf
0.008998	0.0056124	0.0076683	0.0045661	0.0402181	0.0292182	0.0019381	0.006583	0.0088783	0.0039883	0.0045098	0.0029622	0.0019415	0.0014775	0.0049467	0.0030629	0.0045182	0.0084307	0.0021332	0.0139611	0.0018994	0.002936	0.0230619	0.0011338	0.0027304	0.0128072	0.001911	0.0133582	0.0086561	0.0034289	0.0424087	0.002022	CF	PA
0.007278	0.0049131	0.0063057	0.0037867	0.0302422	0.0251474	0.0017054	0.0055203	0.0070279	0.003502	0.0035994	0.0024965	0.0016696	0.0012923	0.0041464	0.0026329	0.0040195	0.0070147	0.0016776	0.0109118	0.0016686	0.0026048	0.019516	0.0009514	0.0022937	0.0101713	0.0015406	0.0112693	0.0070875	0.0028805	0.0330297	0.001658	PCD	non-inf
0.0092038	0.0058523	0.0077964	0.0043945	0.0390787	0.0318226	0.0020169	0.0068049	0.0087404	0.0040825	0.0045601	0.003028	0.0019982	0.0014798	0.0049172	0.0031098	0.0046578	0.0084563	0.0020945	0.0137344	0.0019536	0.003021	0.0240942	0.0010988	0.0027382	0.0125659	0.0018485	0.0135505	0.0088562	0.0034869	0.0439023	0.002035	CF	non-inf
0.0083497	0.0053707	0.0071146	0.0041559	0.0385371	0.0267662	0.0018812	0.0061589	0.0080532	0.003871	0.0041532	0.0027875	0.001853	0.0013662	0.004655	0.002943	0.0044428	0.0079467	0.0019887	0.0131066	0.001841	0.0028278	0.02263	0.0010756	0.0025915	0.0118588	0.0017292	0.0127283	0.0079831	0.0032947	0.0429367	0.0019046	PCD	non-inf
0.0088123	0.0054512	0.0076352	0.0044387	0.0439892	0.0322325	0.0020081	0.0068713	0.008939	0.0042112	0.0046366	0.0030705	0.0019836	0.0014329	0.0050473	0.00319	0.0047797	0.0088427	0.0021073	0.0148577	0.0019345	0.0030073	0.0257356	0.0010896	0.002737	0.0132455	0.0018973	0.0141763	0.0088284	0.003702	0.0576619	0.0021703	CF	non-inf
0.008438	0.0055073	0.0071425	0.0044537	0.0364683	0.0225228	0.0018544	0.0059295	0.0079643	0.0038279	0.0041998	0.0027075	0.0018458	0.0013418	0.0045527	0.0028088	0.004283	0.0077299	0.0020122	0.0124257	0.0018067	0.0028445	0.0210826	0.0010123	0.0025661	0.0115432	0.0018187	0.01219	0.008062	0.0032456	0.0376009	0.0019595	CF	non-inf
0.0099946	0.0064677	0.0084712	0.0057381	0.0506965	0.0405331	0.0022109	0.0076483	0.0101436	0.0046782	0.0053683	0.0032848	0.0021965	0.001619	0.0056168	0.0035566	0.0052312	0.0098181	0.0023214	0.0169308	0.0021533	0.0033497	0.0296265	0.0012684	0.0030886	0.0147497	0.0020598	0.0158749	0.0099616	0.0040084	0.0680505	0.0022459	CF	BC
0.0085642	0.005514	0.007542	0.0048413	0.0461861	0.0339137	0.0020263	0.0072426	0.0088995	0.0043634	0.0046259	0.0031791	0.0020351	0.0015398	0.0052175	0.0033339	0.0049175	0.0091467	0.0020574	0.015349	0.0019818	0.0030707	0.0272646	0.0012374	0.0028094	0.0134078	0.0017879	0.0146241	0.0088719	0.0037969	0.0633457	0.0019728	CF	AX
0.008938	0.0055155	0.0073623	0.0043613	0.0423614	0.0384266	0.0018922	0.0071459	0.0089286	0.0039286	0.004854	0.0029085	0.0019053	0.0014915	0.0047261	0.003079	0.0046236	0.0085091	0.001957	0.0140735	0.0018604	0.0028098	0.0296486	0.0010402	0.0026368	0.0135951	0.0016007	0.0138519	0.0087575	0.0034916	0.07011	0.0018636	CF	non-inf
0.0080554	0.0053714	0.0067581	0.0043826	0.0408701	0.0306136	0.0018503	0.0064219	0.0083048	0.0039813	0.004324	0.0028048	0.0018523	0.0013727	0.0047404	0.0029919	0.0044623	0.0083186	0.0019422	0.0138423	0.0018346	0.0028751	0.02386	0.0010733	0.0026092	0.0123698	0.0016623	0.0131893	0.0082196	0.0033828	0.0451395	0.0018668	CF	non-inf
0.0081912	0.0054851	0.0070827	0.0044465	0.043368	0.0319517	0.0019517	0.0068367	0.0085405	0.0041756	0.0044128	0.0028952	0.0019496	0.0014705	0.0049906	0.0031211	0.004647	0.0086394	0.0019115	0.0145272	0.0018996	0.0029718	0.0250063	0.001071	0.0026733	0.0127767	0.0016923	0.0138765	0.0085506	0.0036159	0.0472817	0.0019089	PCD	AX
0.0088473	0.0057771	0.0077416	0.0046943	0.0463355	0.0357999	0.00205	0.0070276	0.0090495	0.0045186	0.0046933	0.003045	0.0020879	0.0014746	0.0052015	0.0032851	0.0049724	0.0091419	0.0021126	0.0152648	0.0020274	0.0030686	0.0270511	0.001164	0.0028229	0.0133515	0.0019079	0.0146762	0.008997	0.0037774	0.0613218	0.0021258	CF	SM
0.0081888	0.0054647	0.0071677	0.0043483	0.0433337	0.0291322	0.0019159	0.0066336	0.0082874	0.0041285	0.0043824	0.0028454	0.001915	0.0013922	0.0048507	0.0031233	0.0045744	0.0085517	0.0019133	0.0143181	0.0019061	0.0029421	0.024217	0.0009603	0.0026234	0.0128014	0.0017319	0.0135447	0.0083618	0.003524	0.0460091	0.0018678	PCD	non-inf
0.0075006	0.0049696	0.0063394	0.0038918	0.0379911	0.0273659	0.0018068	0.0061891	0.0077951	0.0038004	0.0039837	0.0026768	0.0017431	0.001344	0.0044797	0.0028391	0.0041375	0.0077119	0.0017457	0.0129001	0.0017103	0.0026834	0.0226572	0.0010319	0.0024475	0.0116734	0.0015462	0.0123092	0.0077054	0.0031917	0.0441904	0.0017531	CF	PA
0.0074358	0.0048667	0.0063353	0.0038965	0.036657	0.0243685	0.0017782	0.0059985	0.0075603	0.0038813	0.0039047	0.0026169	0.0018019	0.0013391	0.0044156	0.0027902	0.0041455	0.0076522	0.0017088	0.0124122	0.0017727	0.0027305	0.0215712	0.0010207	0.0024849	0.0112271	0.0015815	0.0120358	0.0075224	0.0031654	0.0403868	0.0017224	CF	AX
0.007319	0.0049293	0.0064287	0.0040199	0.0383544	0.0276341	0.0018019	0.006266	0.0077682	0.0038703	0.0039056	0.0026298	0.0017893	0.0013713	0.0045743	0.0028987	0.004404	0.0078891	0.0017442	0.0129573	0.0017783	0.002798	0.0223811	0.0010351	0.0024795	0.0116613	0.0015488	0.0126769	0.0077267	0.0032888	0.0395561	0.001693	CF	non-inf
0.0071485	0.0046331	0.0062809	0.0040635	0.0359167	0.0240363	0.0017355	0.0058617	0.0073808	0.0037583	0.0037131	0.002544	0.001745	0.0012916	0.0043643	0.0027761	0.0041214	0.0074262	0.001706	0.0120159	0.001739	0.0026855	0.0204936	0.0010087	0.002366	0.0111021	0.0014796	0.0119133	0.0072682	0.0031055	0.0331774	0.0016531	CF	PA
0.007002	0.0045651	0.0061265	0.0039084	0.0324075	0.0227442	0.0016901	0.0055017	0.0069734	0.0036705	0.0034759	0.0024726	0.0017095	0.0012934	0.0041516	0.0026959	0.0039679	0.0070776	0.001664	0.0109548	0.0017003	0.0026203	0.0195019	0.0009161	0.0023159	0.0104261	0.0015142	0.0113354	0.0069158	0.0030357	0.0324549	0.0016929	CF	AX
0.0073866	0.0048847	0.0065554	0.0039304	0.0363681	0.0229755	0.00172	0.0059295	0.0073387	0.0037796	0.0037766	0.0026147	0.0017039	0.0013401	0.0043066	0.0028259	0.004023	0.0073666	0.0017605	0.0119651	0.0017	0.0026335	0.0204281	0.0009756	0.002385	0.0112391	0.0015347	0.0116136	0.0074887	0.0031019	0.0338861	0.0017481	PCD	non-inf
0.0078502	0.0048617	0.0062839	0.0036722	0.0330128	0.0199358	0.0017015	0.0053823	0.0070262	0.003385	0.003545	0.00237	0.0016682	0.0012311	0.0039487	0.0026029	0.0038121	0.0068455	0.0016825	0.0109187	0.0016515	0.002553	0.0185176	0.0008738	0.0022799	0.0104934	0.0015266	0.0107595	0.007216	0.0029417	0.0302067	0.0018143	CF	PA
0.0071405	0.0047291	0.0061946	0.0040169	0.0393778	0.0236012	0.001785	0.0060791	0.0074868	0.0038185	0.0037227	0.0026991	0.0017549	0.001355	0.0043954	0.0028332	0.0041883	0.0076024	0.0016723	0.0127879	0.001764	0.0026664	0.0212696	0.0010048	0.0023892	0.0117133	0.0014543	0.012054	0.0075002	0.0032362	0.0359859	0.0016834	PCD	non-inf
0.006632	0.0044179	0.0057805	0.0036646	0.0355533	0.0217427	0.0016343	0.005596	0.0068175	0.0034542	0.0034636	0.0023618	0.0016287	0.0012104	0.0039762	0.0026354	0.003791	0.0069517	0.0015326	0.0115422	0.0016072	0.0024386	0.0193882	0.0008757	0.002178	0.0104846	0.0013621	0.0109948	0.0068385	0.0029351	0.0359083	0.0015943	PCD	non-inf
0.0066743	0.0044506	0.0058765	0.0037494	0.0347725	0.0207356	0.0016472	0.0055327	0.0066982	0.0035117	0.0035136	0.0023339	0.001621	0.0011989	0.003916	0.0026155	0.0037599	0.006863	0.0015799	0.0113265	0.0016061	0.0024393	0.0190533	0.0009244	0.0021887	0.0103827	0.0013515	0.0108359	0.0067692	0.0029404	0.0352616	0.0016495	PCD	non-inf
0.0068731	0.0044902	0.0060017	0.0039818	0.0382193	0.0257328	0.0017136	0.0059964	0.0071472	0.0036925	0.0037015	0.0024084	0.0016433	0.0011886	0.0042356	0.0027446	0.0039696	0.0072825	0.0016195	0.0126397	0.0016476	0.0025538	0.020619	0.0008909	0.0022668	0.0111198	0.0013722	0.0117443	0.0072507	0.0031247	0.0356947	0.001562	CF	non-inf
0.006653	0.004335	0.0056208	0.0034445	0.0346629	0.0230456	0.0015456	0.0054797	0.0067732	0.0033536	0.0034546	0.0021909	0.0015719	0.0011555	0.0038689	0.0026501	0.0036475	0.0067532	0.0014827	0.0113763	0.0015396	0.0023996	0.0191834	0.0008429	0.0021679	0.0104186	0.0012852	0.0107866	0.0068192	0.0028582	0.0334638	0.0014518	CF	non-inf
0.0069954	0.0045421	0.0061697	0.0040071	0.037535	0.0219887	0.001687	0.0057596	0.0072351	0.0036918	0.0037511	0.002456	0.0016714	0.001247	0.004184	0.002706	0.0039175	0.0072123	0.0016792	0.0122111	0.0016404	0.0025547	0.0199877	0.0008955	0.0023274	0.0110801	0.0014657	0.0115137	0.00734	0.0031766	0.0336529	0.0016354	CF	non-inf
0.0074313	0.0046791	0.0063242	0.0038949	0.0380787	0.0263833	0.0017635	0.0060709	0.0074801	0.0038609	0.0038588	0.0026232	0.0017645	0.0013655	0.0043798	0.0028948	0.0042042	0.0075823	0.0016973	0.0126435	0.0017389	0.0026593	0.0215617	0.0009549	0.0024053	0.0116199	0.0014867	0.0121701	0.0075526	0.0031626	0.0380852	0.0016927	PCD	PA
0.0061302	0.004071	0.0052847	0.0033893	0.0340648	0.020141	0.0015685	0.0052852	0.006464	0.0035263	0.00326	0.0022922	0.0015303	0.0011441	0.0038521	0.0025375	0.0037285	0.0067252	0.0014159	0.0111614	0.0015409	0.0024174	0.018682	0.0008849	0.002145	0.0100842	0.0012564	0.0106854	0.0065771	0.0028729	0.0307305	0.0014174	PCD	PA
0.0064558	0.0042411	0.0054815	0.0035645	0.034569	0.0209641	0.0016208	0.0055099	0.0065775	0.003505	0.0034481	0.0022693	0.0015644	0.0012189	0.00393	0.0026724	0.0037308	0.0068842	0.0015779	0.0113016	0.001568	0.0024773	0.0190455	0.0008494	0.0021994	0.0101916	0.0013459	0.0108717	0.0066593	0.0029596	0.0341873	0.0015442	kontrol	non-inf
0.0065195	0.00415	0.0058483	0.003485	0.0371499	0.0222302	0.0016239	0.005649	0.0068981	0.0036126	0.0034588	0.0023321	0.0015969	0.0011547	0.0039833	0.0026177	0.0037682	0.0069835	0.0014862	0.0119576	0.0015403	0.0024447	0.0198416	0.0008177	0.0021666	0.0109065	0.001307	0.0110396	0.0069451	0.0029298	0.0349	0.001528	PCD	non-inf
0.0078832	0.0051652	0.0067829	0.0043815	0.0416061	0.026595	0.001917	0.0065788	0.008077	0.0043017	0.0040751	0.0027617	0.001951	0.0014132	0.0047363	0.0031023	0.0045028	0.0082328	0.0018736	0.0135188	0.0019203	0.0029528	0.0232641	0.0011709	0.0026104	0.0124709	0.0016365	0.0130776	0.0081565	0.0034884	0.0400087	0.0018742	CF	BM
0.0070606	0.0047271	0.0062583	0.0040602	0.0379882	0.0263587	0.0017488	0.0059823	0.0073355	0.0039162	0.0036386	0.0025296	0.0017087	0.0012701	0.0042817	0.0028136	0.0041186	0.0075289	0.0015491	0.0124597	0.0017079	0.0026488	0.0211085	0.0009594	0.0023511	0.0113493	0.0014133	0.0119942	0.0073789	0.0031402	0.0354383	0.0016509	CF	non-inf
0.0072289	0.0048829	0.0063603	0.0038274	0.0367106	0.0244393	0.0017759	0.0058738	0.0073596	0.0037911	0.0038048	0.0024057	0.0017657	0.0013509	0.004251	0.0028233	0.0040744	0.0073876	0.0017085	0.011926	0.0017449	0.0026626	0.0205538	0.0009066	0.0023841	0.0110906	0.0015135	0.0116766	0.0074332	0.0031039	0.0361173	0.0016759	kontrol	non-inf
0.0067657	0.0043802	0.0058164	0.0036463	0.031666	0.0220872	0.0015542	0.005387	0.0066383	0.0033889	0.0034481	0.0022043	0.0015536	0.0011939	0.003753	0.0025322	0.0036508	0.0065016	0.0015168	0.0105117	0.00153	0.0023233	0.0187985	0.0008915	0.0020923	0.0102606	0.0013041	0.0105062	0.0067519	0.0027555	0.0340005	0.0015337	CF	PA
0.0066276	0.0043733	0.0056849	0.0037118	0.0352199	0.0215381	0.0016289	0.0056737	0.0068028	0.0036701	0.0035525	0.0023482	0.0016164	0.0012296	0.0040382	0.0026859	0.0038634	0.0069063	0.001496	0.0115654	0.0016323	0.0025125	0.0196626	0.0009709	0.0021925	0.0106813	0.0013353	0.0110052	0.0069279	0.0029648	0.0345165	0.0015407	CF	non-inf
0.0070348	0.0044948	0.0061329	0.0038788	0.0370365	0.0233214	0.0016804	0.0057441	0.0071411	0.003684	0.0036686	0.0024009	0.0016967	0.0012757	0.0041879	0.0027912	0.0040318	0.007216	0.0016757	0.0119652	0.0016894	0.0026292	0.020841	0.0009376	0.0022767	0.0110925	0.0014565	0.0117588	0.0072592	0.0031009	0.0390739	0.0017055	CF	SM
0.0060954	0.0041537	0.0053171	0.0034835	0.0316037	0.0190122	0.0015103	0.0050162	0.0062171	0.0032417	0.0031454	0.0021526	0.0014877	0.0011168	0.0036242	0.0024354	0.0034807	0.0062897	0.0014145	0.0103238	0.0014567	0.0022987	0.0174745	0.0008929	0.0020733	0.0096383	0.0012308	0.0100278	0.0062547	0.0026151	0.0288554	0.0014289	CF	PA
0.0065719	0.0043089	0.0058525	0.0037187	0.0348461	0.0206754	0.001633	0.0055642	0.0067902	0.003582	0.0034466	0.0023388	0.0016138	0.0011715	0.0039671	0.0026465	0.0038232	0.0068739	0.0015154	0.0113288	0.0015922	0.002477	0.01927	0.000988	0.0022099	0.0105381	0.0013714	0.0109651	0.0069752	0.0029329	0.0330032	0.0015792	CF	SM
0.006208	0.0040549	0.0054981	0.0033806	0.033549	0.0187816	0.0015345	0.0053531	0.0063924	0.0034097	0.0032585	0.0022183	0.0014686	0.0011574	0.0037312	0.0024701	0.0036206	0.0065099	0.0014547	0.0108969	0.001516	0.0023404	0.0180751	0.0009288	0.0020874	0.0100922	0.0012605	0.0103271	0.0064411	0.00276	0.0310515	0.0014985	CF	PA
0.0062648	0.0041471	0.0055514	0.0035208	0.0332065	0.0201837	0.001568	0.0053443	0.0064032	0.0032936	0.0032936	0.0021929	0.0015365	0.0011388	0.0037437	0.0025652	0.0036233	0.0065816	0.0014522	0.0108869	0.0015094	0.0023785	0.0183822	0.0009244	0.0020604	0.0101341	0.0012554	0.010399	0.0065392	0.0028055	0.0314669	0.0014402	CF	PA
0.0077967	0.0051283	0.0068502	0.0045062	0.0416832	0.0266938	0.0018843	0.0064413	0.0078437	0.0041316	0.0040475	0.0026241	0.001869	0.0013784	0.0045875	0.0029777	0.0044622	0.0080833	0.0017519	0.0135497	0.001836	0.00279	0.0228051	0.0010752	0.002579	0.0124353	0.0015504	0.0129382	0.0080022	0.0033777	0.0405396	0.0018286	CF	BV
0.0074955	0.0047064	0.0065038	0.004148	0.042921	0.0296427	0.0017513	0.0065739	0.0077298	0.0038599	0.0040774	0.0026401	0.0017621	0.0013465	0.0044932	0.0029282	0.0042654	0.0079739	0.001636	0.0138855	0.0017495	0.0027541	0.0233662	0.001015	0.0024201	0.0124637	0.0014563	0.0127859	0.0079739	0.0033164	0.0464839	0.0016479	CF	non-inf
0.0069316	0.0043849	0.0059662	0.0034178	0.039641	0.0276019	0.00162	0.005905	0.0072095	0.0035163	0.0039167	0.0023376	0.0016206	0.0011806	0.0040101	0.0026287	0.0037431	0.0072326	0.001513	0.0128591	0.0015789	0.0024776	0.0213508	0.0007904	0.002225	0.0113865	0.0013435	0.0115065	0.0072822	0.0029659	0.0495848	0.0015772	kontrol	non-inf
0.0065077	0.0044048	0.0057974	0.0036954	0.0355366	0.0207734	0.0016044	0.0055229	0.0067094	0.0034684	0.0034681	0.0022418	0.001589	0.0011609	0.0039235	0.0025302	0.0037114	0.0067449	0.0015373	0.0115429	0.0015755	0.0023989	0.0189216	0.0008538	0.0021954	0.0103414	0.0013196	0.0107353	0.0068171	0.0028792	0.0326934	0.0015422	kontrol	non-inf
0.0061169	0.0040806	0.0053972	0.0035055	0.0345376	0.0221535	0.0015124	0.0053045	0.0063926	0.0033758	0.0033354	0.0021312	0.0014985	0.0011741	0.00375	0.0024592	0.003582	0.0065781	0.0014058	0.0112934	0.0015041	0.0023392	0.0187943	0.0008721	0.002095	0.0103046	0.0012389	0.0105421	0.006617	0.0027907	0.0333414	0.0014182	kontrol	non-inf
0.0060246	0.00394	0.0050329	0.0033635	0.0334283	0.0191657	0.0014989	0.0051507	0.0062038	0.0032896	0.0031843	0.0020631	0.0014678	0.0010584	0.0036993	0.0024642	0.0035504	0.0064181	0.0013705	0.010746	0.0014832	0.0023022	0.0178581	0.0008897	0.0020082	0.0098121	0.0012002	0.0101028	0.0062594	0.0027347	0.0292215	0.0013944	CF	non-inf
0.0061806	0.0040672	0.0053478	0.0033445	0.0347692	0.0207261	0.0015514	0.0053864	0.0064806	0.0034543	0.003313	0.0021269	0.0015466	0.001099	0.0039017	0.0026113	0.0037304	0.0066778	0.0013822	0.0111814	0.0015675	0.0024221	0.0187009	0.0008766	0.0021476	0.0104652	0.0012857	0.0106346	0.0066883	0.0028618	0.0300083	0.0014206	kontrol	non-inf
0.0064072	0.0041426	0.0056483	0.0036752	0.0364245	0.0220227	0.0016133	0.0056053	0.0066695	0.0035006	0.0035136	0.0022057	0.0015651	0.0012327	0.003946	0.0026375	0.0037612	0.0068997	0.001446	0.0116258	0.0015818	0.0024132	0.0194066	0.0008525	0.002178	0.0106172	0.0013376	0.0109848	0.0068209	0.0029592	0.0344713	0.0015021	CF	PA
0.0068887	0.0043904	0.0060026	0.0036068	0.0364282	0.0269433	0.0015472	0.0060947	0.0069771	0.0033555	0.0037701	0.0023305	0.0015889	0.0011202	0.0039029	0.0025625	0.0037938	0.0068188	0.0014248	0.0117659	0.0015599	0.0023965	0.0208789	0.000856	0.0021336	0.0110671	0.0012912	0.0110578	0.0070786	0.0029273	0.0429251	0.0014972	PCD	PA
0.0063947	0.0040658	0.0055016	0.003225	0.0337228	0.0253734	0.0015475	0.0056466	0.0066274	0.0033583	0.0035128	0.0022839	0.0015396	0.0011753	0.003761	0.0025583	0.0036724	0.0066791	0.0013709	0.0111572	0.0015216	0.0023712	0.0197714	0.0008504	0.0020596	0.0104538	0.001202	0.0108001	0.0067511	0.0028072	0.0368957	0.0014317	CF	PA
0.0064947	0.0043646	0.0055791	0.0034296	0.0349672	0.0240983	0.0015895	0.0057849	0.006823	0.0034956	0.0036076	0.0022452	0.0015909	0.0011968	0.0039876	0.0026566	0.0037283	0.0068552	0.0014662	0.0114476	0.0015773	0.0024236	0.0202442	0.0008548	0.0021373	0.0105981	0.0012984	0.0110655	0.0068878	0.0029364	0.0383483	0.0015053	CF	non-inf
0.0065287	0.0043727	0.0059709	0.0037976	0.0363878	0.0261297	0.0016041	0.0057775	0.0068679	0.0036428	0.0036258	0.0022584	0.0016137	0.0012219	0.0040383	0.0026567	0.0038221	0.0070551	0.0014908	0.0121375	0.0015775	0.002489	0.0207549	0.0008498	0.0022228	0.0109879	0.0012843	0.0114489	0.0070183	0.002944	0.0386975	0.0015408	CF	BM
0.0071239	0.0045588	0.0064087	0.0038828	0.0405876	0.0326454	0.0016706	0.006233	0.0074248	0.0036126	0.0040322	0.002422	0.0016549	0.0012747	0.0042142	0.0028007	0.004028	0.0074446	0.0015645	0.0131046	0.0016412	0.0025271	0.0235996	0.0009703	0.0022743	0.0118153	0.0013254	0.0120815	0.0075625	0.0030906	0.0552178	0.0015598	CF	non-inf
0.0066475	0.0043695	0.0057998	0.0036107	0.0377849	0.0251372	0.0015951	0.0058821	0.006998	0.0035037	0.0037029	0.002308	0.0015888	0.0011583	0.0040242	0.0026605	0.0038397	0.0070745	0.001484	0.0122728	0.0015772	0.0024888	0.0213096	0.0009035	0.0021835	0.0109807	0.0012633	0.0112927	0.0071004	0.0029525	0.0435269	0.0014982	PCD	non-inf
0.0064348	0.0042592	0.005589	0.0036734	0.0357144	0.0217836	0.0015854	0.0056151	0.0066276	0.0034488	0.0034361	0.0023525	0.0015747	0.0011051	0.0038942	0.0025588	0.0037104	0.0067693	0.0014923	0.0115772	0.0015297	0.002345	0.0195178	0.0007959	0.002141	0.0104087	0.0012908	0.010899	0.0067342	0.0028769	0.0346894	0.0014744	kontrol	non-inf
0.0065951	0.00422	0.0057306	0.0034129	0.0378327	0.026378	0.001586	0.0058113	0.0069502	0.0035361	0.0038128	0.0023219	0.0015911	0.0011609	0.0040339	0.0025629	0.0037322	0.0071589	0.0014704	0.0124497	0.0015775	0.0024338	0.0213015	0.0009112	0.0021484	0.0110509	0.0012696	0.0113323	0.007129	0.0029596	0.0436805	0.001514	CF	SM
0.0060854	0.0041255	0.0055787	0.0035709	0.0362473	0.0228801	0.0014902	0.0054497	0.0064984	0.0033139	0.0034801	0.0021146	0.0014904	0.0011414	0.0037988	0.0025126	0.0035209	0.0066708	0.0013965	0.011638	0.0014755	0.0023035	0.0198874	0.0008064	0.0020421	0.0103527	0.0012558	0.010581	0.006625	0.0028167	0.0443517	0.0014375	kontrol	non-inf
0.0065774	0.0042273	0.0057769	0.0037288	0.0399988	0.0218193	0.0015567	0.0057867	0.0069527	0.0035821	0.0036964	0.0023856	0.001573	0.0011678	0.0040359	0.0026084	0.0038162	0.0072461	0.0015337	0.0126259	0.0015949	0.0024791	0.0209945	0.0008532	0.0021975	0.0111302	0.0013143	0.0113493	0.0070909	0.0030413	0.0440393	0.0015048	kontrol	non-inf
0.0062581	0.0042143	0.0055964	0.0036483	0.0385605	0.0203751	0.0015195	0.0056701	0.0066485	0.0035184	0.0034615	0.0022492	0.0015801	0.0011511	0.0039569	0.0025737	0.0037135	0.0070216	0.0014837	0.0120957	0.0015376	0.002448	0.0201557	0.0008509	0.0021255	0.0108221	0.0012873	0.0110767	0.0068713	0.0029073	0.0432871	0.0014879	CF	non-inf
0.0068751	0.0046021	0.0062076	0.0040161	0.0420658	0.0269924	0.0016574	0.0062319	0.0072686	0.0038405	0.0039283	0.0024369	0.0016408	0.0012452	0.0042529	0.0027942	0.0040325	0.0075765	0.0014993	0.0132929	0.0016667	0.0026375	0.0227494	0.0009441	0.0023146	0.0117802	0.0013317	0.0121637	0.0075094	0.0031411	0.0506422	0.0015694	CF	PA
0.0070319	0.004644	0.0063564	0.0040359	0.043819	0.026105	0.0016584	0.0062354	0.0073973	0.0038281	0.0039919	0.0024584	0.0016754	0.0013117	0.0043485	0.0027932	0.0040301	0.0076834	0.00157	0.0136944	0.0016944	0.0026288	0.0231867	0.0008718	0.0023179	0.0119067	0.001393	0.0122232	0.0075532	0.003268	0.0591398	0.0016376	PCD	PA
0.0068263	0.0046159	0.0063242	0.004021	0.0448175	0.027222	0.0017079	0.0060864	0.007464	0.0038664	0.0040509	0.0024614	0.0017222	0.0012141	0.0043299	0.0027931	0.0040526	0.0077501	0.0016519	0.0138235	0.0016932	0.0026334	0.023731	0.0009532	0.0023294	0.0120587	0.001433	0.0124213	0.0075955	0.0032554	0.0647095	0.0016309	PCD	PA
0.0064776	0.0042649	0.0058001	0.00376	0.0396559	0.0223409	0.0015641	0.0056134	0.006783	0.0035094	0.0036543	0.0022806	0.0015582	0.0011059	0.0039769	0.0026224	0.0037727	0.0070792	0.0015507	0.012315	0.0015605	0.0024207	0.0211403	0.0008347	0.0021841	0.0109041	0.0013547	0.011201	0.006926	0.0030099	0.0528396	0.001527	kontrol	non-inf
0.0062086	0.0041676	0.0055456	0.0035439	0.0380792	0.0192115	0.0015524	0.0055191	0.0066275	0.0035255	0.003514	0.0022172	0.001557	0.0011344	0.0039198	0.0025417	0.0037157	0.0068822	0.0014663	0.0119272	0.0015559	0.0024461	0.0199485	0.0008757	0.0021188	0.0106696	0.0012801	0.010955	0.0067585	0.0029471	0.0392463	0.0014936	kontrol	non-inf
0.0066226	0.0041868	0.0058653	0.0035569	0.0364178	0.0241272	0.0016049	0.0057474	0.0068607	0.0036168	0.0036393	0.0023726	0.0015925	0.0011787	0.004039	0.0026449	0.0038307	0.0071159	0.0014942	0.0117558	0.0015962	0.002502	0.0215832	0.0008525	0.0022086	0.0111447	0.0012689	0.0114331	0.0069688	0.0029956	0.0444453	0.0014969	kontrol	non-inf
0.0068453	0.0045373	0.0058258	0.0038347	0.039009	0.0233003	0.0016806	0.006009	0.0072432	0.0038191	0.0037567	0.0023531	0.0016422	0.0012422	0.0042399	0.0027816	0.0040526	0.0074204	0.0016033	0.0125705	0.0016803	0.0026114	0.0217941	0.000868	0.0022958	0.0114553	0.0014126	0.0118702	0.0072622	0.0031706	0.0427964	0.0016006	CF	non-inf
0.0065542	0.0044783	0.0058455	0.0037468	0.036714	0.0242416	0.0015935	0.0057161	0.0068416	0.0035226	0.0036165	0.0023322	0.0015817	0.00117	0.0040215	0.0026494	0.0038144	0.0070381	0.0014846	0.01203	0.0016025	0.0024381	0.0205462	0.0008912	0.0022026	0.0108549	0.0013139	0.0113151	0.0069676	0.0030275	0.0380375	0.0015793	CF	AX
0.0066991	0.0045351	0.0058069	0.0038282	0.0393368	0.0240401	0.001653	0.0057745	0.0069658	0.003661	0.0036502	0.0023946	0.0016267	0.0012053	0.0041562	0.0027212	0.0038933	0.0072704	0.001537	0.0125085	0.0016411	0.0025668	0.0214939	0.0008958	0.0022665	0.0112351	0.0013461	0.0116098	0.0072205	0.0030773	0.0428199	0.0016342	CF	PA
0.0087696	0.0055694	0.0074117	0.0043227	0.0381039	0.0288759	0.0017987	0.0062409	0.0081831	0.0036967	0.0045307	0.0025391	0.0017809	0.0013378	0.0042961	0.0028511	0.004081	0.0075264	0.0018467	0.012333	0.0017254	0.0026908	0.02416	0.0009836	0.0024175	0.0122355	0.0015899	0.0121985	0.00828	0.0031359	0.0533116	0.0017833	kontrol	non-inf
0.0094631	0.0058556	0.0076102	0.0048036	0.0411807	0.0297186	0.0018803	0.0063435	0.0086042	0.0038376	0.0047366	0.0026809	0.0018286	0.0013849	0.0045138	0.002886	0.0041816	0.0078483	0.0020917	0.0132245	0.001821	0.0027761	0.0248811	0.0010033	0.0025692	0.0126376	0.0018354	0.0127498	0.0087352	0.003266	0.0597681	0.0019791	kontrol	non-inf
0.0091581	0.0057931	0.007413	0.004657	0.040688	0.0283864	0.0018568	0.0062506	0.0084897	0.0037442	0.0046468	0.0026115	0.0018697	0.0012796	0.0044388	0.0028617	0.0041251	0.0077638	0.0020244	0.0130464	0.0018179	0.0027355	0.0242627	0.0009088	0.0025844	0.012456	0.0018497	0.0125623	0.0084831	0.0032363	0.0589038	0.0020259	kontrol	non-inf
0.0088111	0.0056228	0.0074117	0.0045622	0.0396876	0.0275498	0.0017794	0.0061316	0.0081952	0.0037896	0.0044241	0.002606	0.0018005	0.0013147	0.0044413	0.0028635	0.0040945	0.0077304	0.0019723	0.0128343	0.0018158	0.0027144	0.0232562	0.0009216	0.0025121	0.0122276	0.0017188	0.0123087	0.0082935	0.0032602	0.0487242	0.0018821	PCD	non-inf
0.0084995	0.0054228	0.0071045	0.004352	0.0338224	0.0231627	0.0017675	0.0054643	0.0077897	0.0035762	0.0041315	0.0024808	0.0017248	0.0012511	0.0040982	0.0027028	0.0038236	0.0070925	0.0019185	0.0111556	0.00172	0.0025696	0.0205652	0.0008693	0.002422	0.0110429	0.0016928	0.0112459	0.0077604	0.0029509	0.0379279	0.0017765	CF	non-inf
0.0075956	0.0048569	0.0063079	0.0039634	0.0326154	0.0207658	0.0016422	0.0053808	0.0071454	0.0033243	0.0037258	0.0023017	0.0016501	0.0011812	0.003917	0.0025611	0.003686	0.0067693	0.0017433	0.0106787	0.0016189	0.0024857	0.0194396	0.0008546	0.002217	0.0105445	0.0015479	0.0107633	0.0071703	0.0028965	0.0344464	0.0016208	kontrol	non-inf
0.0081809	0.0053294	0.0070459	0.0043282	0.0345182	0.0203569	0.0017721	0.005447	0.0076337	0.0035197	0.0039461	0.0023933	0.0017326	0.001206	0.0041285	0.0026666	0.0038131	0.0070238	0.0018996	0.0113875	0.00173	0.0025858	0.0200049	0.0008516	0.0024259	0.0107964	0.0017846	0.0111808	0.0077196	0.0030403	0.0348923	0.001837	CF	non-inf
0.0075195	0.0047367	0.0062582	0.0038095	0.0317609	0.0196623	0.0016374	0.0051757	0.0068738	0.003348	0.0037093	0.002263	0.0015983	0.0012361	0.0038119	0.0025182	0.0035913	0.0065755	0.0017011	0.0105118	0.0016009	0.002402	0.0182719	0.0007894	0.0022065	0.0101919	0.0015141	0.0103283	0.0069833	0.0027902	0.0295126	0.0016192	kontrol	non-inf
0.0087087	0.005507	0.0072903	0.0043087	0.0345546	0.0237265	0.0017264	0.0056737	0.0078797	0.0035101	0.0041878	0.0024806	0.0017155	0.0012247	0.0041056	0.0026851	0.0038011	0.0071024	0.0018675	0.0113672	0.0016844	0.0025736	0.0215371	0.0008976	0.0023792	0.0115986	0.0016692	0.011338	0.008119	0.0029531	0.0436261	0.0017811	kontrol	non-inf
0.008117	0.0050641	0.0067687	0.0041858	0.033215	0.0200469	0.0016971	0.0053019	0.0074784	0.0034885	0.003873	0.0023288	0.0016527	0.0012064	0.0039534	0.0026019	0.0036463	0.0068312	0.0019048	0.0109608	0.0016662	0.0025142	0.0191878	0.0008462	0.0022802	0.0106675	0.0016451	0.010764	0.0074934	0.0029051	0.0332186	0.0017715	CF	PA
0.0076811	0.0050085	0.0064379	0.0040732	0.0348279	0.021201	0.0017021	0.0054568	0.007375	0.0036229	0.0038866	0.0023753	0.0016997	0.0012332	0.004062	0.0027307	0.0038268	0.0069984	0.0018155	0.0114048	0.0016797	0.0025188	0.0197836	0.0009087	0.0023322	0.0109263	0.0015653	0.0111474	0.0074105	0.0030397	0.033015	0.0017053	CF	AX
0.0083063	0.0052627	0.0070403	0.0043948	0.038162	0.0272145	0.0017387	0.0058899	0.0078695	0.0036881	0.0041302	0.0024717	0.0017366	0.0012961	0.0042542	0.0027728	0.0039683	0.0074461	0.0018327	0.0124765	0.0016982	0.0026827	0.0217234	0.0009625	0.0024296	0.011605	0.0016038	0.0119236	0.007859	0.0030751	0.040852	0.0017397	CF	non-inf
0.0082181	0.0053127	0.0068489	0.0043966	0.0376405	0.0236198	0.0017558	0.0056383	0.0077337	0.0036705	0.0040714	0.0024622	0.001728	0.0012243	0.0042238	0.002755	0.0038643	0.0073382	0.0018546	0.0121288	0.0017383	0.0026996	0.0211236	0.0009962	0.0024781	0.0113132	0.001686	0.011646	0.0078989	0.0030644	0.0391582	0.001844	CF	non-inf
0.0089352	0.0058578	0.0076325	0.0048649	0.0405175	0.024173	0.0018536	0.0059515	0.008411	0.0038544	0.0045146	0.0027118	0.001852	0.0012419	0.0044755	0.0028874	0.0040457	0.0076731	0.0020369	0.0128993	0.0018568	0.0028428	0.022153	0.0009244	0.0025751	0.0119835	0.0019388	0.0121647	0.0085471	0.0033017	0.0444555	0.002002	CF	non-inf
0.0077888	0.0050855	0.0064599	0.0042354	0.0346407	0.0209049	0.0016655	0.0051977	0.0072934	0.0034886	0.0039084	0.0023046	0.0016686	0.0012007	0.0039805	0.0025647	0.0036801	0.0067918	0.0018029	0.0112084	0.0016386	0.0024604	0.0195787	0.000868	0.0022985	0.0106751	0.0016635	0.0108076	0.0073566	0.0029166	0.0376722	0.0017742	CF	SM
0.0085661	0.0055742	0.0072042	0.0046419	0.0401877	0.0257869	0.0017696	0.0059821	0.0081347	0.0037848	0.0043102	0.0025612	0.0017959	0.0012575	0.0044033	0.0028662	0.0040386	0.0076591	0.001949	0.01292	0.0017515	0.0027026	0.0225662	0.0008775	0.0024959	0.0120939	0.001736	0.0121339	0.0081945	0.0032754	0.04431	0.0018599	CF	non-inf
0.0080198	0.0051053	0.0066868	0.0041678	0.0315875	0.0200849	0.0016014	0.0049907	0.0071539	0.0032792	0.0038554	0.0022234	0.0015861	0.0011165	0.0037579	0.0024255	0.0034258	0.0064951	0.001809	0.0103687	0.0015594	0.0023869	0.0185548	0.000813	0.0022173	0.01011	0.0016238	0.0102775	0.0072161	0.0027119	0.0341268	0.0017358	CF	non-inf
0.0085431	0.0055437	0.0070368	0.0046464	0.0384036	0.0222078	0.0017794	0.0056453	0.0079398	0.0036678	0.0042527	0.0026524	0.0017637	0.0012419	0.0042658	0.0026759	0.0039112	0.0073171	0.001953	0.0122241	0.0017503	0.0026645	0.0213762	0.0007887	0.0024767	0.011647	0.0017991	0.0117078	0.0079975	0.0031116	0.0413183	0.0019262	CF	SM
0.0073313	0.0047804	0.0059858	0.0039936	0.0300797	0.020098	0.0015895	0.0049487	0.0068763	0.003269	0.0036722	0.0021593	0.0015906	0.0010953	0.0037473	0.0024332	0.0034735	0.0064519	0.001747	0.0101811	0.0015485	0.0023295	0.0180065	0.0008318	0.0021725	0.0097793	0.0015373	0.0101618	0.0069374	0.0027001	0.0296455	0.0016368	CF	non-inf
0.0078499	0.0049856	0.0065367	0.0043307	0.034602	0.019985	0.001703	0.0053669	0.0072927	0.0035006	0.0038275	0.0023129	0.0016437	0.0012451	0.0039709	0.0026665	0.0036894	0.0068385	0.001748	0.0112692	0.0016211	0.0024809	0.0192022	0.000783	0.0022662	0.0106629	0.001613	0.0108704	0.0073611	0.0028949	0.0320993	0.001759	kontrol	non-inf
0.0090417	0.0057497	0.007603	0.0048846	0.0448808	0.0254784	0.0018443	0.0062195	0.0086842	0.0039334	0.00457	0.0027111	0.0018506	0.0013022	0.0046156	0.0030087	0.0041708	0.0080126	0.0020878	0.0138518	0.0018484	0.002787	0.0231598	0.000964	0.0026304	0.0127791	0.001825	0.0125912	0.0086898	0.0033411	0.0482883	0.0019857	PCD	non-inf
0.0088282	0.0055606	0.0074961	0.0048751	0.0436866	0.0248497	0.0018303	0.00609	0.008343	0.0039492	0.0044379	0.0026329	0.0018591	0.0013074	0.0046044	0.0028658	0.0041401	0.0078961	0.0020141	0.0135316	0.0018245	0.0028269	0.0231258	0.0009128	0.0025305	0.0124739	0.0018372	0.0125138	0.0084897	0.0033438	0.0523101	0.0019018	PCD	non-inf
0.0071874	0.0045425	0.0059538	0.0039871	0.0331027	0.0169709	0.0015334	0.0048847	0.0067444	0.0032433	0.0035443	0.0021722	0.001524	0.0010918	0.0036989	0.0024686	0.0034955	0.0063542	0.0016285	0.0104675	0.0015033	0.0023376	0.0175514	0.0008197	0.0021538	0.0098962	0.0014835	0.0099522	0.0068365	0.0026718	0.0291556	0.0016023	kontrol	non-inf
0.0080416	0.0050985	0.0068807	0.0044137	0.0350383	0.0200967	0.0016884	0.0051966	0.0072768	0.003411	0.0038586	0.002355	0.0016536	0.0011678	0.0040042	0.0026249	0.0036451	0.0067613	0.0018355	0.0111823	0.0016275	0.0024551	0.0189905	0.0009292	0.0023019	0.0107352	0.0016599	0.0107272	0.007482	0.0028487	0.0328576	0.0017433	PCD	PA
0.0084704	0.0053486	0.0070324	0.0044305	0.0390128	0.0293163	0.0017277	0.0061041	0.0081599	0.0036914	0.0043251	0.0025316	0.0017439	0.0013042	0.0042992	0.00279	0.0040201	0.0074165	0.0018467	0.0126833	0.0017473	0.0026504	0.0227776	0.0008704	0.0024242	0.0118498	0.0016128	0.0119711	0.0081505	0.003098	0.0458757	0.0017751	CF	AX
0.0071827	0.004604	0.0058305	0.0036899	0.0296786	0.024612	0.0014963	0.005325	0.0068033	0.003013	0.0036676	0.0021405	0.0014992	0.0010682	0.0035871	0.0023625	0.0034177	0.0061441	0.0014714	0.0094752	0.0014609	0.0022069	0.0202839	0.0007878	0.0020376	0.0099889	0.0012678	0.0099502	0.0068425	0.0025738	0.0416461	0.0013846	kontrol	non-inf
0.0080921	0.0051937	0.0068414	0.0042125	0.0399604	0.0323401	0.0017136	0.0063419	0.0079836	0.003704	0.0043177	0.0025011	0.0017409	0.001268	0.0043282	0.0027779	0.0040802	0.0074771	0.0017241	0.0126678	0.0016898	0.0025926	0.0247532	0.0009517	0.0023853	0.0121447	0.0014652	0.0122746	0.0080786	0.0031213	0.0567207	0.0016356	PCD	non-inf
0.0074647	0.0048978	0.0065805	0.0040069	0.0366306	0.0295716	0.0016884	0.0057645	0.0074257	0.0035893	0.0039178	0.0023989	0.0016853	0.0012798	0.0041406	0.0027184	0.0038947	0.0072279	0.0017183	0.0120913	0.0016691	0.0025953	0.0213781	0.0009042	0.0022756	0.0109383	0.0014976	0.0114995	0.0074989	0.0029872	0.0393598	0.0016798	CF	SM
